# Supplementary material for: Ultra-High-Resolution Computed Tomography of the Lung: Image Quality of a Prototype Scanner
Source: PLoS One. 2015 Sep 9;10(9):e0137165. doi: 10.1371/journal.pone.0137165 (PMC4564227; doi:10.1371/journal.pone.0137165)
Supplement: S1 Table — (XLSX) [file pone.0137165.s001.xlsx]

## Sheet: Sheet1
											S1 Table. Dataset of Scores.
			Margin of pulmonary vessels		Margin of bronchi		Margin of bronchioles		Air bronchograms		Edge of ground-glass opacities		Edge of solid components in part-solid nodules		Interlobular septa		Edge of vessels in ground-glass opacities		Edge of solid nodules		Interlobar fissures		Pleural indentations
Anonymous identification numbers of CT images	Anonymous identification numbers of observers	Type of C-HRCT	Score of U-HRCT	Score of C-HRCT	Score of U-HRCT	Score of C-HRCT	Score of U-HRCT	Score of C-HRCT	Score of U-HRCT	Score of C-HRCT	Score of U-HRCT	Score of C-HRCT	Score of U-HRCT	Score of C-HRCT	Score of U-HRCT	Score of C-HRCT	Score of U-HRCT	Score of C-HRCT	Score of U-HRCT	Score of C-HRCT	Score of U-HRCT	Score of C-HRCT	Score of U-HRCT	Score of C-HRCT
12300201	802	16	2	2	2	2	N/A	N/A	2	2	2	3	N/A	N/A	N/A	N/A	N/A	N/A	N/A	N/A	N/A	N/A	N/A	N/A
12300201	251	16	4	3	4	3	N/A	N/A	3	3	3	3	N/A	N/A	N/A	N/A	N/A	N/A	N/A	N/A	N/A	N/A	N/A	N/A
12300201	269	16	4	3	4	3	N/A	N/A	2	2	2	2	N/A	N/A	N/A	N/A	N/A	N/A	N/A	N/A	N/A	N/A	N/A	N/A
12300201	457	16	5	5	5	4	N/A	N/A	4	3	3	3	N/A	N/A	N/A	N/A	N/A	N/A	N/A	N/A	N/A	N/A	N/A	N/A
12300201	939	16	5	4	5	4	N/A	N/A	3	3	2	3	N/A	N/A	N/A	N/A	N/A	N/A	N/A	N/A	N/A	N/A	N/A	N/A
12300201	422	16	5	5	4	4	N/A	N/A	4	3	3	2	N/A	N/A	N/A	N/A	N/A	N/A	N/A	N/A	N/A	N/A	N/A	N/A
12300201	111	16	3	3	4	4	N/A	N/A	2	3	2	3	N/A	N/A	N/A	N/A	N/A	N/A	N/A	N/A	N/A	N/A	N/A	N/A
12300201	637	16	4	4	4	4	N/A	N/A	4	4	4	3	N/A	N/A	N/A	N/A	N/A	N/A	N/A	N/A	N/A	N/A	N/A	N/A
12300201	295	16	5	4	5	4	N/A	N/A	3	4	2	3	N/A	N/A	N/A	N/A	N/A	N/A	N/A	N/A	N/A	N/A	N/A	N/A
12300201	318	16	4	3	4	3	N/A	N/A	4	3	2	3	N/A	N/A	N/A	N/A	N/A	N/A	N/A	N/A	N/A	N/A	N/A	N/A
12300401	802	16	2	2	2	2	N/A	N/A	N/A	N/A	4	2	3	2	N/A	N/A	N/A	N/A	N/A	N/A	N/A	N/A	N/A	N/A
12300401	251	16	4	2	4	3	N/A	N/A	N/A	N/A	5	2	5	3	N/A	N/A	N/A	N/A	N/A	N/A	N/A	N/A	N/A	N/A
12300401	269	16	3	2	3	2	N/A	N/A	N/A	N/A	3	2	2	2	N/A	N/A	N/A	N/A	N/A	N/A	N/A	N/A	N/A	N/A
12300401	457	16	5	4	4	3	N/A	N/A	N/A	N/A	4	2	5	3	N/A	N/A	N/A	N/A	N/A	N/A	N/A	N/A	N/A	N/A
12300401	939	16	4	4	4	4	N/A	N/A	N/A	N/A	5	2	5	3	N/A	N/A	N/A	N/A	N/A	N/A	N/A	N/A	N/A	N/A
12300401	422	16	5	4	3	4	N/A	N/A	N/A	N/A	4	3	4	3	N/A	N/A	N/A	N/A	N/A	N/A	N/A	N/A	N/A	N/A
12300401	111	16	3	3	3	3	N/A	N/A	N/A	N/A	2	3	3	2	N/A	N/A	N/A	N/A	N/A	N/A	N/A	N/A	N/A	N/A
12300401	637	16	5	3	4	3	N/A	N/A	N/A	N/A	5	3	4	3	N/A	N/A	N/A	N/A	N/A	N/A	N/A	N/A	N/A	N/A
12300401	295	16	5	4	5	3	N/A	N/A	N/A	N/A	4	3	4	3	N/A	N/A	N/A	N/A	N/A	N/A	N/A	N/A	N/A	N/A
12300401	318	16	4	3	4	3	N/A	N/A	N/A	N/A	4	2	4	3	N/A	N/A	N/A	N/A	N/A	N/A	N/A	N/A	N/A	N/A
12300601	802	16	2	2	N/A	N/A	2	1	N/A	N/A	N/A	N/A	N/A	N/A	3	2	N/A	N/A	3	1	2	2	3	2
12300601	251	16	5	2	N/A	N/A	4	4	N/A	N/A	N/A	N/A	N/A	N/A	¶	¶	N/A	N/A	4	2	3	3	3	3
12300601	269	16	4	2	N/A	N/A	2	2	N/A	N/A	N/A	N/A	N/A	N/A	4	3	N/A	N/A	4	2	3	2	3	2
12300601	457	16	4	3	N/A	N/A	3	2	N/A	N/A	N/A	N/A	N/A	N/A	4	3	N/A	N/A	4	4	4	2	4	2
12300601	939	16	4	3	N/A	N/A	3	3	N/A	N/A	N/A	N/A	N/A	N/A	5	4	N/A	N/A	4	3	4	3	4	2
12300601	422	16	4	3	N/A	N/A	3	3	N/A	N/A	N/A	N/A	N/A	N/A	4	3	N/A	N/A	5	3	3	3	4	2
12300601	111	16	3	2	N/A	N/A	3	3	N/A	N/A	N/A	N/A	N/A	N/A	3	3	N/A	N/A	4	3	3	3	4	2
12300601	637	16	5	3	N/A	N/A	4	3	N/A	N/A	N/A	N/A	N/A	N/A	5	3	N/A	N/A	4	3	4	3	4	2
12300601	295	16	4	3	N/A	N/A	4	3	N/A	N/A	N/A	N/A	N/A	N/A	4	4	N/A	N/A	4	3	4	3	4	3
12300601	318	16	3	3	N/A	N/A	3	3	N/A	N/A	N/A	N/A	N/A	N/A	4	3	N/A	N/A	4	3	3	3	3	3
12300602	802	16	3	2	N/A	N/A	2	1	2	1	N/A	N/A	N/A	N/A	N/A	N/A	N/A	N/A	¶	¶	3	2	3	3
12300602	251	16	4	3	N/A	N/A	4	1	5	1	N/A	N/A	N/A	N/A	N/A	N/A	N/A	N/A	4	2	4	3	4	2
12300602	269	16	4	3	N/A	N/A	3	1	3	1	N/A	N/A	N/A	N/A	N/A	N/A	N/A	N/A	3	2	2	3	3	2
12300602	457	16	5	4	N/A	N/A	4	2	4	3	N/A	N/A	N/A	N/A	N/A	N/A	N/A	N/A	5	4	4	3	4	3
12300602	939	16	5	4	N/A	N/A	5	2	4	2	N/A	N/A	N/A	N/A	N/A	N/A	N/A	N/A	5	4	4	4	4	4
12300602	422	16	5	4	N/A	N/A	4	1	4	3	N/A	N/A	N/A	N/A	N/A	N/A	N/A	N/A	4	4	3	3	3	3
12300602	111	16	3	3	N/A	N/A	4	1	4	3	N/A	N/A	N/A	N/A	N/A	N/A	N/A	N/A	4	3	3	3	4	3
12300602	637	16	5	3	N/A	N/A	5	2	5	2	N/A	N/A	N/A	N/A	N/A	N/A	N/A	N/A	4	3	5	3	4	3
12300602	295	16	4	4	N/A	N/A	5	2	5	3	N/A	N/A	N/A	N/A	N/A	N/A	N/A	N/A	5	4	4	4	5	4
12300602	318	16	4	3	N/A	N/A	4	2	5	2	N/A	N/A	N/A	N/A	N/A	N/A	N/A	N/A	4	3	4	3	4	3
12300901	802	16	2	2	N/A	N/A	N/A	N/A	2	1	2	3	2	2	N/A	N/A	2	2	N/A	N/A	N/A	N/A	N/A	N/A
12300901	251	16	4	3	N/A	N/A	N/A	N/A	5	1	4	2	4	2	N/A	N/A	4	2	N/A	N/A	N/A	N/A	N/A	N/A
12300901	269	16	4	3	N/A	N/A	N/A	N/A	3	2	3	3	2	2	N/A	N/A	3	3	N/A	N/A	N/A	N/A	N/A	N/A
12300901	457	16	5	4	N/A	N/A	N/A	N/A	4	3	4	3	4	3	N/A	N/A	4	4	N/A	N/A	N/A	N/A	N/A	N/A
12300901	939	16	5	4	N/A	N/A	N/A	N/A	4	3	4	3	4	2	N/A	N/A	5	3	N/A	N/A	N/A	N/A	N/A	N/A
12300901	422	16	5	4	N/A	N/A	N/A	N/A	3	3	2	3	3	2	N/A	N/A	3	3	N/A	N/A	N/A	N/A	N/A	N/A
12300901	111	16	3	3	N/A	N/A	N/A	N/A	4	2	3	3	3	2	N/A	N/A	3	3	N/A	N/A	N/A	N/A	N/A	N/A
12300901	637	16	5	3	N/A	N/A	N/A	N/A	4	4	5	3	4	2	N/A	N/A	5	3	N/A	N/A	N/A	N/A	N/A	N/A
12300901	295	16	5	4	N/A	N/A	N/A	N/A	4	3	3	3	4	3	N/A	N/A	3	3	N/A	N/A	N/A	N/A	N/A	N/A
12300901	318	16	3	3	N/A	N/A	N/A	N/A	4	3	3	3	3	2	N/A	N/A	3	3	N/A	N/A	N/A	N/A	N/A	N/A
12300902	802	16	2	2	N/A	N/A	N/A	N/A	N/A	N/A	1	1	1	1	N/A	N/A	N/A	N/A	N/A	N/A	N/A	N/A	4	3
12300902	251	16	4	3	N/A	N/A	N/A	N/A	N/A	N/A	3	2	3	2	N/A	N/A	N/A	N/A	N/A	N/A	N/A	N/A	4	3
12300902	269	16	3	2	N/A	N/A	N/A	N/A	N/A	N/A	2	2	2	2	N/A	N/A	N/A	N/A	N/A	N/A	N/A	N/A	3	2
12300902	457	16	4	4	N/A	N/A	N/A	N/A	N/A	N/A	3	3	4	3	N/A	N/A	N/A	N/A	N/A	N/A	N/A	N/A	4	3
12300902	939	16	4	4	N/A	N/A	N/A	N/A	N/A	N/A	2	2	3	3	N/A	N/A	N/A	N/A	N/A	N/A	N/A	N/A	4	4
12300902	422	16	4	5	N/A	N/A	N/A	N/A	N/A	N/A	2	4	3	3	N/A	N/A	N/A	N/A	N/A	N/A	N/A	N/A	3	4
12300902	111	16	4	3	N/A	N/A	N/A	N/A	N/A	N/A	2	2	3	3	N/A	N/A	N/A	N/A	N/A	N/A	N/A	N/A	4	4
12300902	637	16	3	3	N/A	N/A	N/A	N/A	N/A	N/A	3	3	3	3	N/A	N/A	N/A	N/A	N/A	N/A	N/A	N/A	4	3
12300902	295	16	4	4	N/A	N/A	N/A	N/A	N/A	N/A	2	2	4	3	N/A	N/A	N/A	N/A	N/A	N/A	N/A	N/A	5	5
12300902	318	16	3	4	N/A	N/A	N/A	N/A	N/A	N/A	3	2	3	3	N/A	N/A	N/A	N/A	N/A	N/A	N/A	N/A	3	4
12301201	802	16	2	2	2	2	N/A	N/A	N/A	N/A	1	2	N/A	N/A	N/A	N/A	N/A	N/A	N/A	N/A	N/A	N/A	N/A	N/A
12301201	251	16	4	3	4	3	N/A	N/A	N/A	N/A	3	4	N/A	N/A	N/A	N/A	N/A	N/A	N/A	N/A	N/A	N/A	N/A	N/A
12301201	269	16	3	3	3	3	N/A	N/A	N/A	N/A	2	2	N/A	N/A	N/A	N/A	N/A	N/A	N/A	N/A	N/A	N/A	N/A	N/A
12301201	457	16	4	4	4	4	N/A	N/A	N/A	N/A	3	3	N/A	N/A	N/A	N/A	N/A	N/A	N/A	N/A	N/A	N/A	N/A	N/A
12301201	939	16	4	4	4	4	N/A	N/A	N/A	N/A	2	3	N/A	N/A	N/A	N/A	N/A	N/A	N/A	N/A	N/A	N/A	N/A	N/A
12301201	422	16	4	5	3	4	N/A	N/A	N/A	N/A	3	3	N/A	N/A	N/A	N/A	N/A	N/A	N/A	N/A	N/A	N/A	N/A	N/A
12301201	111	16	3	3	3	3	N/A	N/A	N/A	N/A	2	3	N/A	N/A	N/A	N/A	N/A	N/A	N/A	N/A	N/A	N/A	N/A	N/A
12301201	637	16	5	3	3	3	N/A	N/A	N/A	N/A	4	3	N/A	N/A	N/A	N/A	N/A	N/A	N/A	N/A	N/A	N/A	N/A	N/A
12301201	295	16	5	4	4	4	N/A	N/A	N/A	N/A	3	3	N/A	N/A	N/A	N/A	N/A	N/A	N/A	N/A	N/A	N/A	N/A	N/A
12301201	318	16	4	3	4	3	N/A	N/A	N/A	N/A	3	3	N/A	N/A	N/A	N/A	N/A	N/A	N/A	N/A	N/A	N/A	N/A	N/A
12301202	802	16	2	2	2	2	N/A	N/A	N/A	N/A	N/A	N/A	N/A	N/A	N/A	N/A	N/A	N/A	N/A	N/A	N/A	N/A	N/A	N/A
12301202	251	16	4	4	4	4	N/A	N/A	N/A	N/A	N/A	N/A	N/A	N/A	N/A	N/A	N/A	N/A	N/A	N/A	N/A	N/A	N/A	N/A
12301202	269	16	4	2	3	2	N/A	N/A	N/A	N/A	N/A	N/A	N/A	N/A	N/A	N/A	N/A	N/A	N/A	N/A	N/A	N/A	N/A	N/A
12301202	457	16	5	4	4	3	N/A	N/A	N/A	N/A	N/A	N/A	N/A	N/A	N/A	N/A	N/A	N/A	N/A	N/A	N/A	N/A	N/A	N/A
12301202	939	16	5	4	3	3	N/A	N/A	N/A	N/A	N/A	N/A	N/A	N/A	N/A	N/A	N/A	N/A	N/A	N/A	N/A	N/A	N/A	N/A
12301202	422	16	4	5	3	3	N/A	N/A	N/A	N/A	N/A	N/A	N/A	N/A	N/A	N/A	N/A	N/A	N/A	N/A	N/A	N/A	N/A	N/A
12301202	111	16	4	3	3	3	N/A	N/A	N/A	N/A	N/A	N/A	N/A	N/A	N/A	N/A	N/A	N/A	N/A	N/A	N/A	N/A	N/A	N/A
12301202	637	16	5	3	4	2	N/A	N/A	N/A	N/A	N/A	N/A	N/A	N/A	N/A	N/A	N/A	N/A	N/A	N/A	N/A	N/A	N/A	N/A
12301202	295	16	4	4	4	4	N/A	N/A	N/A	N/A	N/A	N/A	N/A	N/A	N/A	N/A	N/A	N/A	N/A	N/A	N/A	N/A	N/A	N/A
12301202	318	16	4	3	4	3	N/A	N/A	N/A	N/A	N/A	N/A	N/A	N/A	N/A	N/A	N/A	N/A	N/A	N/A	N/A	N/A	N/A	N/A
12301301	802	16	2	2	1	2	N/A	N/A	2	1	N/A	N/A	N/A	N/A	2	1	N/A	N/A	2	2	N/A	N/A	N/A	N/A
12301301	251	16	3	3	3	3	N/A	N/A	3	2	N/A	N/A	N/A	N/A	2	2	N/A	N/A	4	3	N/A	N/A	N/A	N/A
12301301	269	16	4	2	2	2	N/A	N/A	3	1	N/A	N/A	N/A	N/A	2	1	N/A	N/A	4	3	N/A	N/A	N/A	N/A
12301301	457	16	4	4	2	3	N/A	N/A	3	2	N/A	N/A	N/A	N/A	2	2	N/A	N/A	4	4	N/A	N/A	N/A	N/A
12301301	939	16	4	4	2	4	N/A	N/A	4	2	N/A	N/A	N/A	N/A	2	3	N/A	N/A	5	4	N/A	N/A	N/A	N/A
12301301	422	16	4	4	2	3	N/A	N/A	3	2	N/A	N/A	N/A	N/A	2	2	N/A	N/A	5	5	N/A	N/A	N/A	N/A
12301301	111	16	3	2	2	2	N/A	N/A	3	1	N/A	N/A	N/A	N/A	2	2	N/A	N/A	4	3	N/A	N/A	N/A	N/A
12301301	637	16	5	3	3	3	N/A	N/A	4	2	N/A	N/A	N/A	N/A	3	1	N/A	N/A	5	3	N/A	N/A	N/A	N/A
12301301	295	16	4	3	2	3	N/A	N/A	3	3	N/A	N/A	N/A	N/A	2	2	N/A	N/A	5	4	N/A	N/A	N/A	N/A
12301301	318	16	5	3	3	3	N/A	N/A	4	3	N/A	N/A	N/A	N/A	3	2	N/A	N/A	4	3	N/A	N/A	N/A	N/A
12301302	802	16	2	2	2	2	N/A	N/A	2	1	N/A	N/A	N/A	N/A	N/A	N/A	N/A	N/A	2	2	N/A	N/A	N/A	N/A
12301302	251	16	4	3	5	3	N/A	N/A	5	3	N/A	N/A	N/A	N/A	N/A	N/A	N/A	N/A	5	3	N/A	N/A	N/A	N/A
12301302	269	16	4	3	3	3	N/A	N/A	3	2	N/A	N/A	N/A	N/A	N/A	N/A	N/A	N/A	4	3	N/A	N/A	N/A	N/A
12301302	457	16	5	5	4	4	N/A	N/A	5	4	N/A	N/A	N/A	N/A	N/A	N/A	N/A	N/A	5	5	N/A	N/A	N/A	N/A
12301302	939	16	5	5	5	5	N/A	N/A	4	3	N/A	N/A	N/A	N/A	N/A	N/A	N/A	N/A	5	5	N/A	N/A	N/A	N/A
12301302	422	16	5	5	4	4	N/A	N/A	5	4	N/A	N/A	N/A	N/A	N/A	N/A	N/A	N/A	5	5	N/A	N/A	N/A	N/A
12301302	111	16	4	3	4	4	N/A	N/A	4	3	N/A	N/A	N/A	N/A	N/A	N/A	N/A	N/A	4	3	N/A	N/A	N/A	N/A
12301302	637	16	4	3	5	3	N/A	N/A	4	3	N/A	N/A	N/A	N/A	N/A	N/A	N/A	N/A	3	3	N/A	N/A	N/A	N/A
12301302	295	16	5	4	5	4	N/A	N/A	5	4	N/A	N/A	N/A	N/A	N/A	N/A	N/A	N/A	5	4	N/A	N/A	N/A	N/A
12301302	318	16	5	3	5	3	N/A	N/A	5	4	N/A	N/A	N/A	N/A	N/A	N/A	N/A	N/A	5	4	N/A	N/A	N/A	N/A
12301401	802	16	2	2	N/A	N/A	2	2	4	2	N/A	N/A	N/A	N/A	N/A	N/A	N/A	N/A	N/A	N/A	N/A	N/A	N/A	N/A
12301401	251	16	5	2	N/A	N/A	4	2	5	2	N/A	N/A	N/A	N/A	N/A	N/A	N/A	N/A	N/A	N/A	N/A	N/A	N/A	N/A
12301401	269	16	4	2	N/A	N/A	3	2	4	2	N/A	N/A	N/A	N/A	N/A	N/A	N/A	N/A	N/A	N/A	N/A	N/A	N/A	N/A
12301401	457	16	5	4	N/A	N/A	4	2	5	3	N/A	N/A	N/A	N/A	N/A	N/A	N/A	N/A	N/A	N/A	N/A	N/A	N/A	N/A
12301401	939	16	5	4	N/A	N/A	4	3	5	3	N/A	N/A	N/A	N/A	N/A	N/A	N/A	N/A	N/A	N/A	N/A	N/A	N/A	N/A
12301401	422	16	5	4	N/A	N/A	3	3	5	3	N/A	N/A	N/A	N/A	N/A	N/A	N/A	N/A	N/A	N/A	N/A	N/A	N/A	N/A
12301401	111	16	4	3	N/A	N/A	3	2	5	3	N/A	N/A	N/A	N/A	N/A	N/A	N/A	N/A	N/A	N/A	N/A	N/A	N/A	N/A
12301401	637	16	5	3	N/A	N/A	5	2	5	3	N/A	N/A	N/A	N/A	N/A	N/A	N/A	N/A	N/A	N/A	N/A	N/A	N/A	N/A
12301401	295	16	5	3	N/A	N/A	5	2	5	4	N/A	N/A	N/A	N/A	N/A	N/A	N/A	N/A	N/A	N/A	N/A	N/A	N/A	N/A
12301401	318	16	5	3	N/A	N/A	5	3	5	3	N/A	N/A	N/A	N/A	N/A	N/A	N/A	N/A	N/A	N/A	N/A	N/A	N/A	N/A
12301501	802	16	2	2	2	2	N/A	N/A	3	2	2	1	3	2	N/A	N/A	N/A	N/A	N/A	N/A	N/A	N/A	2	2
12301501	251	16	4	3	4	3	N/A	N/A	4	2	3	1	4	3	N/A	N/A	N/A	N/A	N/A	N/A	N/A	N/A	3	3
12301501	269	16	4	3	2	2	N/A	N/A	3	2	3	2	3	3	N/A	N/A	N/A	N/A	N/A	N/A	N/A	N/A	2	2
12301501	457	16	5	4	4	4	N/A	N/A	4	3	3	3	4	4	N/A	N/A	N/A	N/A	N/A	N/A	N/A	N/A	3	3
12301501	939	16	5	4	3	3	N/A	N/A	4	3	4	2	4	4	N/A	N/A	N/A	N/A	N/A	N/A	N/A	N/A	3	4
12301501	422	16	4	4	3	3	N/A	N/A	3	3	3	3	4	4	N/A	N/A	N/A	N/A	N/A	N/A	N/A	N/A	3	4
12301501	111	16	3	3	3	3	N/A	N/A	4	3	3	2	3	3	N/A	N/A	N/A	N/A	N/A	N/A	N/A	N/A	3	3
12301501	637	16	4	4	5	4	N/A	N/A	4	4	4	3	4	3	N/A	N/A	N/A	N/A	N/A	N/A	N/A	N/A	4	3
12301501	295	16	5	4	4	4	N/A	N/A	3	3	3	2	4	4	N/A	N/A	N/A	N/A	N/A	N/A	N/A	N/A	3	3
12301501	318	16	4	3	3	3	N/A	N/A	4	3	3	3	3	4	N/A	N/A	N/A	N/A	N/A	N/A	N/A	N/A	3	3
12301701	802	16	4	2	4	2	N/A	N/A	N/A	N/A	N/A	N/A	N/A	N/A	2	2	N/A	N/A	4	2	¶	¶	N/A	N/A
12301701	251	16	4	3	4	3	N/A	N/A	N/A	N/A	N/A	N/A	N/A	N/A	3	3	N/A	N/A	4	3	¶	¶	N/A	N/A
12301701	269	16	5	3	5	3	N/A	N/A	N/A	N/A	N/A	N/A	N/A	N/A	2	2	N/A	N/A	4	2	4	2	N/A	N/A
12301701	457	16	5	5	5	5	N/A	N/A	N/A	N/A	N/A	N/A	N/A	N/A	4	3	N/A	N/A	5	4	5	3	N/A	N/A
12301701	939	16	5	5	5	5	N/A	N/A	N/A	N/A	N/A	N/A	N/A	N/A	3	4	N/A	N/A	5	4	5	3	N/A	N/A
12301701	422	16	5	5	5	5	N/A	N/A	N/A	N/A	N/A	N/A	N/A	N/A	3	3	N/A	N/A	4	5	4	3	N/A	N/A
12301701	111	16	4	3	4	4	N/A	N/A	N/A	N/A	N/A	N/A	N/A	N/A	2	3	N/A	N/A	3	3	4	3	N/A	N/A
12301701	637	16	5	4	3	3	N/A	N/A	N/A	N/A	N/A	N/A	N/A	N/A	3	3	N/A	N/A	3	3	4	3	N/A	N/A
12301701	295	16	5	4	5	4	N/A	N/A	N/A	N/A	N/A	N/A	N/A	N/A	4	4	N/A	N/A	4	4	5	3	N/A	N/A
12301701	318	16	5	3	5	3	N/A	N/A	N/A	N/A	N/A	N/A	N/A	N/A	5	3	N/A	N/A	5	4	¶	¶	N/A	N/A
12301801	802	16	2	2	2	2	N/A	N/A	3	4	N/A	N/A	N/A	N/A	N/A	N/A	N/A	N/A	2	2	N/A	N/A	N/A	N/A
12301801	251	16	5	3	5	3	N/A	N/A	4	3	N/A	N/A	N/A	N/A	N/A	N/A	N/A	N/A	5	4	N/A	N/A	N/A	N/A
12301801	269	16	4	3	3	3	N/A	N/A	3	2	N/A	N/A	N/A	N/A	N/A	N/A	N/A	N/A	4	3	N/A	N/A	N/A	N/A
12301801	457	16	5	5	5	4	N/A	N/A	4	3	N/A	N/A	N/A	N/A	N/A	N/A	N/A	N/A	5	5	N/A	N/A	N/A	N/A
12301801	939	16	5	4	5	4	N/A	N/A	4	3	N/A	N/A	N/A	N/A	N/A	N/A	N/A	N/A	5	4	N/A	N/A	N/A	N/A
12301801	422	16	5	5	4	3	N/A	N/A	4	4	N/A	N/A	N/A	N/A	N/A	N/A	N/A	N/A	5	5	N/A	N/A	N/A	N/A
12301801	111	16	3	3	3	3	N/A	N/A	4	1	N/A	N/A	N/A	N/A	N/A	N/A	N/A	N/A	4	3	N/A	N/A	N/A	N/A
12301801	637	16	4	3	5	4	N/A	N/A	4	2	N/A	N/A	N/A	N/A	N/A	N/A	N/A	N/A	4	3	N/A	N/A	N/A	N/A
12301801	295	16	5	4	5	5	N/A	N/A	4	4	N/A	N/A	N/A	N/A	N/A	N/A	N/A	N/A	5	4	N/A	N/A	N/A	N/A
12301801	318	16	5	3	5	3	N/A	N/A	5	4	N/A	N/A	N/A	N/A	N/A	N/A	N/A	N/A	5	4	N/A	N/A	N/A	N/A
12302001	802	16	2	2	N/A	N/A	N/A	N/A	4	4	N/A	N/A	N/A	N/A	2	2	N/A	N/A	2	2	N/A	N/A	N/A	N/A
12302001	251	16	4	3	N/A	N/A	N/A	N/A	5	4	N/A	N/A	N/A	N/A	4	2	N/A	N/A	4	3	N/A	N/A	N/A	N/A
12302001	269	16	3	2	N/A	N/A	N/A	N/A	4	2	N/A	N/A	N/A	N/A	2	2	N/A	N/A	4	3	N/A	N/A	N/A	N/A
12302001	457	16	¶	¶	N/A	N/A	N/A	N/A	5	4	N/A	N/A	N/A	N/A	3	2	N/A	N/A	4	4	N/A	N/A	N/A	N/A
12302001	939	16	4	4	N/A	N/A	N/A	N/A	5	3	N/A	N/A	N/A	N/A	3	3	N/A	N/A	5	4	N/A	N/A	N/A	N/A
12302001	422	16	4	4	N/A	N/A	N/A	N/A	5	4	N/A	N/A	N/A	N/A	3	4	N/A	N/A	5	5	N/A	N/A	N/A	N/A
12302001	111	16	3	2	N/A	N/A	N/A	N/A	4	3	N/A	N/A	N/A	N/A	3	2	N/A	N/A	3	3	N/A	N/A	N/A	N/A
12302001	637	16	3	3	N/A	N/A	N/A	N/A	4	3	N/A	N/A	N/A	N/A	3	1	N/A	N/A	4	3	N/A	N/A	N/A	N/A
12302001	295	16	4	4	N/A	N/A	N/A	N/A	4	4	N/A	N/A	N/A	N/A	3	2	N/A	N/A	4	4	N/A	N/A	N/A	N/A
12302001	318	16	4	3	N/A	N/A	N/A	N/A	4	4	N/A	N/A	N/A	N/A	2	3	N/A	N/A	4	4	N/A	N/A	N/A	N/A
12302201	802	16	2	2	1	2	N/A	N/A	N/A	N/A	N/A	N/A	N/A	N/A	N/A	N/A	N/A	N/A	2	2	2	2	N/A	N/A
12302201	251	16	4	3	4	3	N/A	N/A	N/A	N/A	N/A	N/A	N/A	N/A	N/A	N/A	N/A	N/A	4	2	4	3	N/A	N/A
12302201	269	16	4	3	2	2	N/A	N/A	N/A	N/A	N/A	N/A	N/A	N/A	N/A	N/A	N/A	N/A	3	3	2	3	N/A	N/A
12302201	457	16	5	4	4	3	N/A	N/A	N/A	N/A	N/A	N/A	N/A	N/A	N/A	N/A	N/A	N/A	4	4	4	3	N/A	N/A
12302201	939	16	5	4	4	3	N/A	N/A	N/A	N/A	N/A	N/A	N/A	N/A	N/A	N/A	N/A	N/A	4	4	4	3	N/A	N/A
12302201	422	16	5	4	3	3	N/A	N/A	N/A	N/A	N/A	N/A	N/A	N/A	N/A	N/A	N/A	N/A	4	5	3	3	N/A	N/A
12302201	111	16	4	3	2	3	N/A	N/A	N/A	N/A	N/A	N/A	N/A	N/A	N/A	N/A	N/A	N/A	3	3	3	3	N/A	N/A
12302201	637	16	4	3	4	3	N/A	N/A	N/A	N/A	N/A	N/A	N/A	N/A	N/A	N/A	N/A	N/A	3	3	4	3	N/A	N/A
12302201	295	16	5	4	4	3	N/A	N/A	N/A	N/A	N/A	N/A	N/A	N/A	N/A	N/A	N/A	N/A	5	4	4	4	N/A	N/A
12302201	318	16	5	3	4	3	N/A	N/A	N/A	N/A	N/A	N/A	N/A	N/A	N/A	N/A	N/A	N/A	4	3	4	3	N/A	N/A
12302301	802	16	2	2	N/A	N/A	N/A	N/A	1	2	1	2	N/A	N/A	2	2	2	2	N/A	N/A	N/A	N/A	N/A	N/A
12302301	251	16	3	3	N/A	N/A	N/A	N/A	3	3	4	4	N/A	N/A	4	2	2	3	N/A	N/A	N/A	N/A	N/A	N/A
12302301	269	16	3	3	N/A	N/A	N/A	N/A	2	2	2	3	N/A	N/A	2	2	3	2	N/A	N/A	N/A	N/A	N/A	N/A
12302301	457	16	4	4	N/A	N/A	N/A	N/A	3	3	3	3	N/A	N/A	2	2	4	3	N/A	N/A	N/A	N/A	N/A	N/A
12302301	939	16	4	3	N/A	N/A	N/A	N/A	3	3	2	3	N/A	N/A	3	2	3	3	N/A	N/A	N/A	N/A	N/A	N/A
12302301	422	16	3	4	N/A	N/A	N/A	N/A	2	3	2	4	N/A	N/A	2	2	3	3	N/A	N/A	N/A	N/A	N/A	N/A
12302301	111	16	3	2	N/A	N/A	N/A	N/A	2	3	3	3	N/A	N/A	2	2	1	2	N/A	N/A	N/A	N/A	N/A	N/A
12302301	637	16	3	2	N/A	N/A	N/A	N/A	3	3	3	3	N/A	N/A	4	2	3	2	N/A	N/A	N/A	N/A	N/A	N/A
12302301	295	16	4	4	N/A	N/A	N/A	N/A	3	4	2	3	N/A	N/A	2	3	3	3	N/A	N/A	N/A	N/A	N/A	N/A
12302301	318	16	3	3	N/A	N/A	N/A	N/A	3	3	2	3	N/A	N/A	2	2	3	3	N/A	N/A	N/A	N/A	N/A	N/A
12302401	802	16	2	3	3	2	N/A	N/A	4	4	2	1	3	2	3	3	N/A	N/A	N/A	N/A	N/A	N/A	N/A	N/A
12302401	251	16	4	2	5	2	N/A	N/A	5	3	4	2	5	3	¶	¶	N/A	N/A	N/A	N/A	N/A	N/A	N/A	N/A
12302401	269	16	4	3	4	2	N/A	N/A	4	3	3	2	4	2	5	3	N/A	N/A	N/A	N/A	N/A	N/A	N/A	N/A
12302401	457	16	5	4	5	3	N/A	N/A	5	4	4	3	4	3	5	4	N/A	N/A	N/A	N/A	N/A	N/A	N/A	N/A
12302401	939	16	5	4	5	3	N/A	N/A	5	4	3	3	5	2	5	4	N/A	N/A	N/A	N/A	N/A	N/A	N/A	N/A
12302401	422	16	5	5	4	4	N/A	N/A	5	5	2	3	4	4	5	4	N/A	N/A	N/A	N/A	N/A	N/A	N/A	N/A
12302401	111	16	4	3	4	3	N/A	N/A	4	3	2	3	3	3	4	3	N/A	N/A	N/A	N/A	N/A	N/A	N/A	N/A
12302401	637	16	4	3	5	3	N/A	N/A	5	4	4	3	4	3	5	3	N/A	N/A	N/A	N/A	N/A	N/A	N/A	N/A
12302401	295	16	5	4	5	4	N/A	N/A	5	4	2	4	3	3	5	5	N/A	N/A	N/A	N/A	N/A	N/A	N/A	N/A
12302401	318	16	5	3	5	3	N/A	N/A	5	4	4	3	5	3	¶	¶	N/A	N/A	N/A	N/A	N/A	N/A	N/A	N/A
12302601	802	16	2	2	N/A	N/A	2	1	3	2	2	1	3	3	N/A	N/A	N/A	N/A	N/A	N/A	N/A	N/A	N/A	N/A
12302601	251	16	4	3	N/A	N/A	5	2	4	2	4	2	5	4	N/A	N/A	N/A	N/A	N/A	N/A	N/A	N/A	N/A	N/A
12302601	269	16	4	3	N/A	N/A	2	1	3	2	3	2	4	2	N/A	N/A	N/A	N/A	N/A	N/A	N/A	N/A	N/A	N/A
12302601	457	16	5	3	N/A	N/A	4	2	4	2	3	2	4	4	N/A	N/A	N/A	N/A	N/A	N/A	N/A	N/A	N/A	N/A
12302601	939	16	5	3	N/A	N/A	4	1	5	3	2	2	5	4	N/A	N/A	N/A	N/A	N/A	N/A	N/A	N/A	N/A	N/A
12302601	422	16	5	4	N/A	N/A	3	2	4	2	3	2	5	4	N/A	N/A	N/A	N/A	N/A	N/A	N/A	N/A	N/A	N/A
12302601	111	16	4	2	N/A	N/A	3	1	3	2	3	2	5	3	N/A	N/A	N/A	N/A	N/A	N/A	N/A	N/A	N/A	N/A
12302601	637	16	4	3	N/A	N/A	3	2	4	3	3	2	5	3	N/A	N/A	N/A	N/A	N/A	N/A	N/A	N/A	N/A	N/A
12302601	295	16	5	4	N/A	N/A	4	2	5	3	3	2	5	4	N/A	N/A	N/A	N/A	N/A	N/A	N/A	N/A	N/A	N/A
12302601	318	16	5	3	N/A	N/A	4	2	5	3	5	3	5	3	N/A	N/A	N/A	N/A	N/A	N/A	N/A	N/A	N/A	N/A
12302602	802	16	2	2	N/A	N/A	2	1	4	3	2	1	¶	¶	2	2	1	2	N/A	N/A	2	2	N/A	N/A
12302602	251	16	4	2	N/A	N/A	5	1	5	4	4	2	5	4	2	4	4	3	N/A	N/A	4	2	N/A	N/A
12302602	269	16	3	2	N/A	N/A	2	1	4	2	3	2	3	3	2	2	3	2	N/A	N/A	¶	¶	N/A	N/A
12302602	457	16	4	3	N/A	N/A	4	2	5	4	3	3	4	4	3	3	4	3	N/A	N/A	4	3	N/A	N/A
12302602	939	16	4	3	N/A	N/A	4	2	5	4	3	2	5	4	3	3	4	3	N/A	N/A	4	3	N/A	N/A
12302602	422	16	5	4	N/A	N/A	3	2	5	4	3	2	4	4	3	3	4	4	N/A	N/A	3	3	N/A	N/A
12302602	111	16	4	2	N/A	N/A	3	2	4	3	3	2	4	3	3	2	4	3	N/A	N/A	3	3	N/A	N/A
12302602	637	16	4	3	N/A	N/A	5	2	5	4	3	2	5	3	2	2	5	3	N/A	N/A	4	3	N/A	N/A
12302602	295	16	4	4	N/A	N/A	4	1	5	4	2	2	5	4	4	2	4	3	N/A	N/A	4	3	N/A	N/A
12302602	318	16	4	3	N/A	N/A	4	1	¶	¶	4	2	5	3	¶	¶	4	3	N/A	N/A	¶	¶	N/A	N/A
12302701	802	16	3	2	2	2	N/A	N/A	3	2	2	3	N/A	N/A	N/A	N/A	3	2	N/A	N/A	¶	¶	N/A	N/A
12302701	251	16	4	3	3	3	N/A	N/A	4	2	3	3	N/A	N/A	N/A	N/A	3	2	N/A	N/A	4	3	N/A	N/A
12302701	269	16	4	3	3	2	N/A	N/A	3	2	3	3	N/A	N/A	N/A	N/A	3	2	N/A	N/A	4	3	N/A	N/A
12302701	457	16	5	4	3	3	N/A	N/A	4	3	4	3	N/A	N/A	N/A	N/A	4	3	N/A	N/A	4	3	N/A	N/A
12302701	939	16	5	4	4	3	N/A	N/A	4	3	4	5	N/A	N/A	N/A	N/A	5	4	N/A	N/A	4	4	N/A	N/A
12302701	422	16	5	4	3	3	N/A	N/A	3	4	3	4	N/A	N/A	N/A	N/A	4	3	N/A	N/A	4	3	N/A	N/A
12302701	111	16	3	3	3	3	N/A	N/A	3	1	3	3	N/A	N/A	N/A	N/A	3	2	N/A	N/A	3	3	N/A	N/A
12302701	637	16	5	3	5	2	N/A	N/A	4	3	4	4	N/A	N/A	N/A	N/A	3	3	N/A	N/A	4	3	N/A	N/A
12302701	295	16	4	4	4	3	N/A	N/A	4	1	3	4	N/A	N/A	N/A	N/A	5	3	N/A	N/A	4	4	N/A	N/A
12302701	318	16	4	3	4	3	N/A	N/A	4	3	3	4	N/A	N/A	N/A	N/A	4	4	N/A	N/A	4	3	N/A	N/A
12302702	802	16	2	2	2	3	N/A	N/A	N/A	N/A	4	3	2	2	N/A	N/A	N/A	N/A	N/A	N/A	¶	¶	3	3
12302702	251	16	5	4	5	4	N/A	N/A	N/A	N/A	5	4	5	4	N/A	N/A	N/A	N/A	N/A	N/A	4	2	4	2
12302702	269	16	4	3	3	3	N/A	N/A	N/A	N/A	4	4	2	2	N/A	N/A	N/A	N/A	N/A	N/A	3	3	3	2
12302702	457	16	5	5	5	5	N/A	N/A	N/A	N/A	5	4	3	3	N/A	N/A	N/A	N/A	N/A	N/A	4	2	4	3
12302702	939	16	5	4	5	4	N/A	N/A	N/A	N/A	5	5	4	3	N/A	N/A	N/A	N/A	N/A	N/A	4	4	4	4
12302702	422	16	5	4	4	4	N/A	N/A	N/A	N/A	4	3	3	3	N/A	N/A	N/A	N/A	N/A	N/A	4	2	4	3
12302702	111	16	3	3	4	4	N/A	N/A	N/A	N/A	4	4	2	2	N/A	N/A	N/A	N/A	N/A	N/A	3	4	4	3
12302702	637	16	4	4	5	4	N/A	N/A	N/A	N/A	4	4	3	3	N/A	N/A	N/A	N/A	N/A	N/A	3	3	4	3
12302702	295	16	5	5	5	4	N/A	N/A	N/A	N/A	5	4	4	2	N/A	N/A	N/A	N/A	N/A	N/A	4	3	5	3
12302702	318	16	5	3	5	3	N/A	N/A	N/A	N/A	4	4	3	3	N/A	N/A	N/A	N/A	N/A	N/A	4	3	4	4
12302901	802	16	2	2	2	2	N/A	N/A	4	3	2	1	4	3	2	1	N/A	N/A	N/A	N/A	N/A	N/A	N/A	N/A
12302901	251	16	5	3	5	3	N/A	N/A	5	4	4	2	5	4	4	2	N/A	N/A	N/A	N/A	N/A	N/A	N/A	N/A
12302901	269	16	3	3	2	2	N/A	N/A	3	2	2	1	4	3	3	1	N/A	N/A	N/A	N/A	N/A	N/A	N/A	N/A
12302901	457	16	5	4	4	2	N/A	N/A	4	4	4	2	5	4	4	2	N/A	N/A	N/A	N/A	N/A	N/A	N/A	N/A
12302901	939	16	5	4	5	3	N/A	N/A	4	4	3	1	5	4	4	3	N/A	N/A	N/A	N/A	N/A	N/A	N/A	N/A
12302901	422	16	4	5	3	3	N/A	N/A	4	5	3	3	4	5	4	3	N/A	N/A	N/A	N/A	N/A	N/A	N/A	N/A
12302901	111	16	4	3	3	3	N/A	N/A	3	3	3	2	4	3	3	1	N/A	N/A	N/A	N/A	N/A	N/A	N/A	N/A
12302901	637	16	5	3	4	3	N/A	N/A	5	4	4	3	5	4	5	3	N/A	N/A	N/A	N/A	N/A	N/A	N/A	N/A
12302901	295	16	4	4	4	3	N/A	N/A	5	4	3	2	5	4	5	2	N/A	N/A	N/A	N/A	N/A	N/A	N/A	N/A
12302901	318	16	5	3	5	3	N/A	N/A	4	4	3	2	5	4	4	3	N/A	N/A	N/A	N/A	N/A	N/A	N/A	N/A
12302902	802	16	3	2	1	2	N/A	N/A	4	4	2	3	N/A	N/A	2	2	3	2	N/A	N/A	N/A	N/A	N/A	N/A
12302902	251	16	4	2	4	3	N/A	N/A	4	4	5	3	N/A	N/A	4	2	5	4	N/A	N/A	N/A	N/A	N/A	N/A
12302902	269	16	3	2	2	2	N/A	N/A	4	2	3	2	N/A	N/A	3	2	4	2	N/A	N/A	N/A	N/A	N/A	N/A
12302902	457	16	5	4	3	3	N/A	N/A	5	3	4	3	N/A	N/A	4	3	5	3	N/A	N/A	N/A	N/A	N/A	N/A
12302902	939	16	5	4	4	4	N/A	N/A	4	4	4	3	N/A	N/A	4	3	5	3	N/A	N/A	N/A	N/A	N/A	N/A
12302902	422	16	5	4	3	3	N/A	N/A	4	4	4	4	N/A	N/A	3	3	4	3	N/A	N/A	N/A	N/A	N/A	N/A
12302902	111	16	4	3	3	3	N/A	N/A	4	4	3	3	N/A	N/A	3	2	3	3	N/A	N/A	N/A	N/A	N/A	N/A
12302902	637	16	5	3	3	3	N/A	N/A	5	3	4	3	N/A	N/A	4	3	4	4	N/A	N/A	N/A	N/A	N/A	N/A
12302902	295	16	5	3	3	3	N/A	N/A	4	4	3	3	N/A	N/A	4	3	5	3	N/A	N/A	N/A	N/A	N/A	N/A
12302902	318	16	5	3	3	3	N/A	N/A	5	4	4	3	N/A	N/A	3	3	5	3	N/A	N/A	N/A	N/A	N/A	N/A
12303001	802	16	2	2	N/A	N/A	N/A	N/A	N/A	N/A	N/A	N/A	N/A	N/A	N/A	N/A	N/A	N/A	1	2	N/A	N/A	N/A	N/A
12303001	251	16	2	3	N/A	N/A	N/A	N/A	N/A	N/A	N/A	N/A	N/A	N/A	N/A	N/A	N/A	N/A	2	4	N/A	N/A	N/A	N/A
12303001	269	16	3	2	N/A	N/A	N/A	N/A	N/A	N/A	N/A	N/A	N/A	N/A	N/A	N/A	N/A	N/A	2	2	N/A	N/A	N/A	N/A
12303001	457	16	4	3	N/A	N/A	N/A	N/A	N/A	N/A	N/A	N/A	N/A	N/A	N/A	N/A	N/A	N/A	4	3	N/A	N/A	N/A	N/A
12303001	939	16	3	3	N/A	N/A	N/A	N/A	N/A	N/A	N/A	N/A	N/A	N/A	N/A	N/A	N/A	N/A	2	4	N/A	N/A	N/A	N/A
12303001	422	16	3	4	N/A	N/A	N/A	N/A	N/A	N/A	N/A	N/A	N/A	N/A	N/A	N/A	N/A	N/A	2	4	N/A	N/A	N/A	N/A
12303001	111	16	2	2	N/A	N/A	N/A	N/A	N/A	N/A	N/A	N/A	N/A	N/A	N/A	N/A	N/A	N/A	3	3	N/A	N/A	N/A	N/A
12303001	637	16	3	2	N/A	N/A	N/A	N/A	N/A	N/A	N/A	N/A	N/A	N/A	N/A	N/A	N/A	N/A	2	3	N/A	N/A	N/A	N/A
12303001	295	16	4	3	N/A	N/A	N/A	N/A	N/A	N/A	N/A	N/A	N/A	N/A	N/A	N/A	N/A	N/A	4	3	N/A	N/A	N/A	N/A
12303001	318	16	3	3	N/A	N/A	N/A	N/A	N/A	N/A	N/A	N/A	N/A	N/A	N/A	N/A	N/A	N/A	3	3	N/A	N/A	N/A	N/A
12303101	802	16	2	2	N/A	N/A	1	1	3	3	N/A	N/A	N/A	N/A	1	1	N/A	N/A	2	2	N/A	N/A	N/A	N/A
12303101	251	16	4	3	N/A	N/A	4	3	4	3	N/A	N/A	N/A	N/A	3	1	N/A	N/A	4	3	N/A	N/A	N/A	N/A
12303101	269	16	3	3	N/A	N/A	2	1	3	2	N/A	N/A	N/A	N/A	2	1	N/A	N/A	2	3	N/A	N/A	N/A	N/A
12303101	457	16	4	4	N/A	N/A	3	3	4	4	N/A	N/A	N/A	N/A	2	2	N/A	N/A	4	4	N/A	N/A	N/A	N/A
12303101	939	16	4	4	N/A	N/A	3	2	4	4	N/A	N/A	N/A	N/A	2	2	N/A	N/A	3	4	N/A	N/A	N/A	N/A
12303101	422	16	4	5	N/A	N/A	3	2	4	4	N/A	N/A	N/A	N/A	2	2	N/A	N/A	4	5	N/A	N/A	N/A	N/A
12303101	111	16	3	3	N/A	N/A	3	2	4	3	N/A	N/A	N/A	N/A	3	2	N/A	N/A	4	3	N/A	N/A	N/A	N/A
12303101	637	16	4	3	N/A	N/A	5	2	4	3	N/A	N/A	N/A	N/A	3	2	N/A	N/A	3	3	N/A	N/A	N/A	N/A
12303101	295	16	4	4	N/A	N/A	4	2	4	4	N/A	N/A	N/A	N/A	2	2	N/A	N/A	4	4	N/A	N/A	N/A	N/A
12303101	318	16	4	3	N/A	N/A	4	3	4	4	N/A	N/A	N/A	N/A	3	2	N/A	N/A	4	4	N/A	N/A	N/A	N/A
12303102	802	16	2	2	2	2	N/A	N/A	4	3	N/A	N/A	N/A	N/A	N/A	N/A	N/A	N/A	2	3	N/A	N/A	N/A	N/A
12303102	251	16	4	3	4	3	N/A	N/A	4	3	N/A	N/A	N/A	N/A	N/A	N/A	N/A	N/A	4	3	N/A	N/A	N/A	N/A
12303102	269	16	3	3	3	2	N/A	N/A	3	2	N/A	N/A	N/A	N/A	N/A	N/A	N/A	N/A	3	3	N/A	N/A	N/A	N/A
12303102	457	16	5	4	4	3	N/A	N/A	4	4	N/A	N/A	N/A	N/A	N/A	N/A	N/A	N/A	4	4	N/A	N/A	N/A	N/A
12303102	939	16	5	2	5	3	N/A	N/A	5	4	N/A	N/A	N/A	N/A	N/A	N/A	N/A	N/A	4	4	N/A	N/A	N/A	N/A
12303102	422	16	4	5	3	4	N/A	N/A	4	5	N/A	N/A	N/A	N/A	N/A	N/A	N/A	N/A	4	5	N/A	N/A	N/A	N/A
12303102	111	16	4	3	4	3	N/A	N/A	4	4	N/A	N/A	N/A	N/A	N/A	N/A	N/A	N/A	4	3	N/A	N/A	N/A	N/A
12303102	637	16	4	3	5	3	N/A	N/A	3	3	N/A	N/A	N/A	N/A	N/A	N/A	N/A	N/A	4	4	N/A	N/A	N/A	N/A
12303102	295	16	5	3	5	4	N/A	N/A	4	4	N/A	N/A	N/A	N/A	N/A	N/A	N/A	N/A	4	4	N/A	N/A	N/A	N/A
12303102	318	16	4	4	4	3	N/A	N/A	4	4	N/A	N/A	N/A	N/A	N/A	N/A	N/A	N/A	4	4	N/A	N/A	N/A	N/A
12303201	802	16	2	2	2	2	N/A	N/A	N/A	N/A	3	3	4	2	N/A	N/A	N/A	N/A	N/A	N/A	2	2	N/A	N/A
12303201	251	16	4	3	4	3	N/A	N/A	N/A	N/A	4	3	4	3	N/A	N/A	N/A	N/A	N/A	N/A	4	3	N/A	N/A
12303201	269	16	4	3	4	3	N/A	N/A	N/A	N/A	3	3	4	2	N/A	N/A	N/A	N/A	N/A	N/A	4	2	N/A	N/A
12303201	457	16	5	4	5	4	N/A	N/A	N/A	N/A	4	4	5	4	N/A	N/A	N/A	N/A	N/A	N/A	4	3	N/A	N/A
12303201	939	16	5	4	5	4	N/A	N/A	N/A	N/A	4	4	5	4	N/A	N/A	N/A	N/A	N/A	N/A	4	2	N/A	N/A
12303201	422	16	5	4	4	5	N/A	N/A	N/A	N/A	3	4	5	4	N/A	N/A	N/A	N/A	N/A	N/A	4	3	N/A	N/A
12303201	111	16	4	3	4	3	N/A	N/A	N/A	N/A	3	3	4	3	N/A	N/A	N/A	N/A	N/A	N/A	3	3	N/A	N/A
12303201	637	16	4	3	4	3	N/A	N/A	N/A	N/A	4	3	5	3	N/A	N/A	N/A	N/A	N/A	N/A	4	2	N/A	N/A
12303201	295	16	4	4	4	4	N/A	N/A	N/A	N/A	4	4	5	3	N/A	N/A	N/A	N/A	N/A	N/A	5	3	N/A	N/A
12303201	318	16	4	3	5	3	N/A	N/A	N/A	N/A	4	4	5	4	N/A	N/A	N/A	N/A	N/A	N/A	4	3	N/A	N/A
12303202	802	16	2	2	¶	¶	N/A	N/A	¶	¶	3	3	3	2	N/A	N/A	2	2	N/A	N/A	2	2	N/A	N/A
12303202	251	16	3	3	2	3	N/A	N/A	3	2	4	3	4	3	N/A	N/A	4	3	N/A	N/A	4	3	N/A	N/A
12303202	269	16	3	3	¶	¶	N/A	N/A	2	2	3	3	2	2	N/A	N/A	2	2	N/A	N/A	3	4	N/A	N/A
12303202	457	16	5	4	¶	¶	N/A	N/A	4	4	5	4	4	4	N/A	N/A	4	4	N/A	N/A	4	4	N/A	N/A
12303202	939	16	5	4	4	4	N/A	N/A	4	3	5	4	4	4	N/A	N/A	4	4	N/A	N/A	4	4	N/A	N/A
12303202	422	16	4	5	3	4	N/A	N/A	3	3	3	4	3	4	N/A	N/A	4	3	N/A	N/A	3	4	N/A	N/A
12303202	111	16	3	3	3	3	N/A	N/A	3	2	3	3	3	3	N/A	N/A	3	2	N/A	N/A	3	3	N/A	N/A
12303202	637	16	4	3	4	3	N/A	N/A	3	3	4	3	4	4	N/A	N/A	4	3	N/A	N/A	4	4	N/A	N/A
12303202	295	16	5	4	¶	¶	N/A	N/A	4	2	4	4	5	4	N/A	N/A	5	2	N/A	N/A	5	4	N/A	N/A
12303202	318	16	3	3	3	3	N/A	N/A	4	3	4	4	4	4	N/A	N/A	3	4	N/A	N/A	4	3	N/A	N/A
12303401	802	16	3	2	¶	¶	N/A	N/A	4	3	2	3	N/A	N/A	N/A	N/A	1	1	N/A	N/A	4	2	N/A	N/A
12303401	251	16	4	3	4	3	N/A	N/A	5	4	4	3	N/A	N/A	N/A	N/A	4	3	N/A	N/A	4	2	N/A	N/A
12303401	269	16	4	3	2	2	N/A	N/A	3	2	3	2	N/A	N/A	N/A	N/A	2	2	N/A	N/A	3	3	N/A	N/A
12303401	457	16	4	4	2	3	N/A	N/A	4	4	3	4	N/A	N/A	N/A	N/A	3	3	N/A	N/A	3	3	N/A	N/A
12303401	939	16	5	3	3	3	N/A	N/A	4	4	3	4	N/A	N/A	N/A	N/A	2	3	N/A	N/A	4	3	N/A	N/A
12303401	422	16	4	4	2	3	N/A	N/A	3	4	2	3	N/A	N/A	N/A	N/A	2	3	N/A	N/A	2	3	N/A	N/A
12303401	111	16	3	3	2	3	N/A	N/A	4	3	3	3	N/A	N/A	N/A	N/A	3	3	N/A	N/A	3	3	N/A	N/A
12303401	637	16	3	3	3	2	N/A	N/A	5	4	4	4	N/A	N/A	N/A	N/A	4	3	N/A	N/A	4	3	N/A	N/A
12303401	295	16	5	4	3	4	N/A	N/A	4	5	3	3	N/A	N/A	N/A	N/A	4	4	N/A	N/A	4	3	N/A	N/A
12303401	318	16	5	3	4	3	N/A	N/A	4	4	4	2	N/A	N/A	N/A	N/A	4	2	N/A	N/A	4	3	N/A	N/A
12303402	802	16	2	2	2	1	N/A	N/A	N/A	N/A	2	2	¶	¶	N/A	N/A	3	3	N/A	N/A	3	2	3	2
12303402	251	16	4	4	4	2	N/A	N/A	N/A	N/A	4	3	2	4	N/A	N/A	4	4	N/A	N/A	4	2	2	2
12303402	269	16	3	3	3	1	N/A	N/A	N/A	N/A	2	3	3	3	N/A	N/A	4	3	N/A	N/A	3	2	3	2
12303402	457	16	4	4	2	2	N/A	N/A	N/A	N/A	3	3	4	4	N/A	N/A	4	4	N/A	N/A	4	3	4	3
12303402	939	16	5	4	3	2	N/A	N/A	N/A	N/A	3	3	4	4	N/A	N/A	5	4	N/A	N/A	4	3	4	3
12303402	422	16	5	4	3	2	N/A	N/A	N/A	N/A	2	2	4	4	N/A	N/A	4	4	N/A	N/A	3	3	3	2
12303402	111	16	3	3	3	1	N/A	N/A	N/A	N/A	2	3	3	3	N/A	N/A	3	3	N/A	N/A	3	3	2	2
12303402	637	16	4	4	4	2	N/A	N/A	N/A	N/A	¶	¶	3	3	N/A	N/A	5	3	N/A	N/A	4	3	4	2
12303402	295	16	5	4	4	2	N/A	N/A	N/A	N/A	2	3	5	4	N/A	N/A	5	4	N/A	N/A	4	3	5	3
12303402	318	16	3	3	3	3	N/A	N/A	N/A	N/A	3	3	4	3	N/A	N/A	5	4	N/A	N/A	4	3	3	4
12303501	802	16	3	2	2	2	N/A	N/A	2	3	N/A	N/A	N/A	N/A	N/A	N/A	N/A	N/A	3	2	N/A	N/A	N/A	N/A
12303501	251	16	4	3	3	3	N/A	N/A	3	3	N/A	N/A	N/A	N/A	N/A	N/A	N/A	N/A	4	3	N/A	N/A	N/A	N/A
12303501	269	16	3	3	2	2	N/A	N/A	2	2	N/A	N/A	N/A	N/A	N/A	N/A	N/A	N/A	3	3	N/A	N/A	N/A	N/A
12303501	457	16	4	5	3	4	N/A	N/A	4	4	N/A	N/A	N/A	N/A	N/A	N/A	N/A	N/A	4	5	N/A	N/A	N/A	N/A
12303501	939	16	4	4	4	4	N/A	N/A	3	4	N/A	N/A	N/A	N/A	N/A	N/A	N/A	N/A	4	4	N/A	N/A	N/A	N/A
12303501	422	16	5	5	3	4	N/A	N/A	4	5	N/A	N/A	N/A	N/A	N/A	N/A	N/A	N/A	5	5	N/A	N/A	N/A	N/A
12303501	111	16	3	3	3	3	N/A	N/A	3	3	N/A	N/A	N/A	N/A	N/A	N/A	N/A	N/A	3	3	N/A	N/A	N/A	N/A
12303501	637	16	3	3	5	4	N/A	N/A	3	3	N/A	N/A	N/A	N/A	N/A	N/A	N/A	N/A	3	4	N/A	N/A	N/A	N/A
12303501	295	16	5	4	4	4	N/A	N/A	4	4	N/A	N/A	N/A	N/A	N/A	N/A	N/A	N/A	5	5	N/A	N/A	N/A	N/A
12303501	318	16	4	4	4	4	N/A	N/A	3	4	N/A	N/A	N/A	N/A	N/A	N/A	N/A	N/A	5	4	N/A	N/A	N/A	N/A
12303601	802	16	3	2	2	2	N/A	N/A	¶	¶	2	1	4	3	N/A	N/A	N/A	N/A	N/A	N/A	N/A	N/A	2	2
12303601	251	16	4	3	4	2	N/A	N/A	4	3	3	3	4	3	N/A	N/A	N/A	N/A	N/A	N/A	N/A	N/A	4	3
12303601	269	16	3	3	2	2	N/A	N/A	3	2	2	2	3	3	N/A	N/A	N/A	N/A	N/A	N/A	N/A	N/A	3	2
12303601	457	16	4	4	3	2	N/A	N/A	3	3	3	2	4	4	N/A	N/A	N/A	N/A	N/A	N/A	N/A	N/A	3	3
12303601	939	16	4	4	4	3	N/A	N/A	4	3	2	3	4	4	N/A	N/A	N/A	N/A	N/A	N/A	N/A	N/A	4	3
12303601	422	16	4	4	4	2	N/A	N/A	3	3	2	2	4	4	N/A	N/A	N/A	N/A	N/A	N/A	N/A	N/A	3	4
12303601	111	16	4	3	3	2	N/A	N/A	3	3	3	3	4	3	N/A	N/A	N/A	N/A	N/A	N/A	N/A	N/A	3	2
12303601	637	16	4	4	3	2	N/A	N/A	3	3	3	3	3	4	N/A	N/A	N/A	N/A	N/A	N/A	N/A	N/A	4	3
12303601	295	16	5	3	¶	¶	N/A	N/A	4	3	3	3	4	4	N/A	N/A	N/A	N/A	N/A	N/A	N/A	N/A	3	3
12303601	318	16	4	3	4	2	N/A	N/A	¶	¶	2	3	3	4	N/A	N/A	N/A	N/A	N/A	N/A	N/A	N/A	3	3
12301101	802	64	2	2	3	2	N/A	N/A	4	3	N/A	N/A	N/A	N/A	N/A	N/A	N/A	N/A	2	2	N/A	N/A	4	3
12301101	251	64	5	3	5	3	N/A	N/A	5	3	N/A	N/A	N/A	N/A	N/A	N/A	N/A	N/A	5	3	N/A	N/A	4	2
12301101	269	64	4	2	4	3	N/A	N/A	3	2	N/A	N/A	N/A	N/A	N/A	N/A	N/A	N/A	4	3	N/A	N/A	3	2
12301101	457	64	5	5	4	4	N/A	N/A	5	4	N/A	N/A	N/A	N/A	N/A	N/A	N/A	N/A	5	5	N/A	N/A	4	3
12301101	939	64	5	4	5	4	N/A	N/A	5	4	N/A	N/A	N/A	N/A	N/A	N/A	N/A	N/A	5	4	N/A	N/A	4	4
12301101	422	64	5	5	5	5	N/A	N/A	5	4	N/A	N/A	N/A	N/A	N/A	N/A	N/A	N/A	5	5	N/A	N/A	4	4
12301101	111	64	3	3	4	3	N/A	N/A	4	3	N/A	N/A	N/A	N/A	N/A	N/A	N/A	N/A	4	3	N/A	N/A	4	3
12301101	637	64	4	4	5	3	N/A	N/A	4	4	N/A	N/A	N/A	N/A	N/A	N/A	N/A	N/A	4	4	N/A	N/A	4	3
12301101	295	64	5	4	5	4	N/A	N/A	5	4	N/A	N/A	N/A	N/A	N/A	N/A	N/A	N/A	5	5	N/A	N/A	5	4
12301101	318	64	5	3	5	3	N/A	N/A	5	3	N/A	N/A	N/A	N/A	N/A	N/A	N/A	N/A	5	4	N/A	N/A	5	3
12301102	802	64	2	2	2	2	N/A	N/A	4	2	2	1	N/A	N/A	3	2	N/A	N/A	2	3	N/A	N/A	4	3
12301102	251	64	4	3	4	3	N/A	N/A	5	3	4	3	N/A	N/A	5	2	N/A	N/A	4	4	N/A	N/A	4	4
12301102	269	64	5	3	5	3	N/A	N/A	4	2	4	2	N/A	N/A	4	2	N/A	N/A	3	3	N/A	N/A	3	3
12301102	457	64	5	4	5	4	N/A	N/A	5	3	4	3	N/A	N/A	5	3	N/A	N/A	5	4	N/A	N/A	4	4
12301102	939	64	5	4	5	4	N/A	N/A	5	3	5	3	N/A	N/A	5	4	N/A	N/A	5	4	N/A	N/A	5	4
12301102	422	64	5	5	4	4	N/A	N/A	4	3	3	3	N/A	N/A	4	3	N/A	N/A	4	5	N/A	N/A	4	4
12301102	111	64	4	3	4	4	N/A	N/A	4	3	3	3	N/A	N/A	4	3	N/A	N/A	4	3	N/A	N/A	3	3
12301102	637	64	5	3	5	4	N/A	N/A	5	3	4	3	N/A	N/A	4	3	N/A	N/A	4	4	N/A	N/A	4	3
12301102	295	64	5	4	5	4	N/A	N/A	4	4	4	3	N/A	N/A	5	4	N/A	N/A	5	4	N/A	N/A	4	4
12301102	318	64	5	4	5	4	N/A	N/A	5	4	4	3	N/A	N/A	5	3	N/A	N/A	5	4	N/A	N/A	5	4
12304301	802	64	2	3	2	2	N/A	N/A	3	3	2	3	1	3	N/A	N/A	N/A	N/A	N/A	N/A	N/A	N/A	N/A	N/A
12304301	251	64	5	4	5	4	N/A	N/A	5	4	4	2	5	3	N/A	N/A	N/A	N/A	N/A	N/A	N/A	N/A	N/A	N/A
12304301	269	64	4	3	3	2	N/A	N/A	3	2	2	2	3	2	N/A	N/A	N/A	N/A	N/A	N/A	N/A	N/A	N/A	N/A
12304301	457	64	5	4	¶	¶	N/A	N/A	5	4	4	3	5	3	N/A	N/A	N/A	N/A	N/A	N/A	N/A	N/A	N/A	N/A
12304301	939	64	5	4	5	4	N/A	N/A	5	4	3	4	4	3	N/A	N/A	N/A	N/A	N/A	N/A	N/A	N/A	N/A	N/A
12304301	422	64	5	4	4	4	N/A	N/A	4	4	2	3	4	3	N/A	N/A	N/A	N/A	N/A	N/A	N/A	N/A	N/A	N/A
12304301	111	64	4	3	4	3	N/A	N/A	4	3	2	2	3	2	N/A	N/A	N/A	N/A	N/A	N/A	N/A	N/A	N/A	N/A
12304301	637	64	5	3	5	3	N/A	N/A	4	2	3	3	4	2	N/A	N/A	N/A	N/A	N/A	N/A	N/A	N/A	N/A	N/A
12304301	295	64	5	4	5	3	N/A	N/A	5	3	2	2	3	3	N/A	N/A	N/A	N/A	N/A	N/A	N/A	N/A	N/A	N/A
12304301	318	64	5	4	5	4	N/A	N/A	5	3	3	2	4	2	N/A	N/A	N/A	N/A	N/A	N/A	N/A	N/A	N/A	N/A
12304501	802	64	3	2	2	2	N/A	N/A	1	1	3	2	3	2	N/A	N/A	1	1	N/A	N/A	N/A	N/A	N/A	N/A
12304501	251	64	5	3	5	3	N/A	N/A	3	1	4	2	4	3	N/A	N/A	4	1	N/A	N/A	N/A	N/A	N/A	N/A
12304501	269	64	4	3	3	3	N/A	N/A	2	1	3	2	4	2	N/A	N/A	3	1	N/A	N/A	N/A	N/A	N/A	N/A
12304501	457	64	5	4	4	4	N/A	N/A	2	2	3	3	4	3	N/A	N/A	3	3	N/A	N/A	N/A	N/A	N/A	N/A
12304501	939	64	5	4	4	4	N/A	N/A	2	2	3	2	4	3	N/A	N/A	4	2	N/A	N/A	N/A	N/A	N/A	N/A
12304501	422	64	5	5	3	4	N/A	N/A	2	2	2	3	4	4	N/A	N/A	3	2	N/A	N/A	N/A	N/A	N/A	N/A
12304501	111	64	4	3	3	3	N/A	N/A	2	1	3	3	4	3	N/A	N/A	3	2	N/A	N/A	N/A	N/A	N/A	N/A
12304501	637	64	4	3	3	3	N/A	N/A	3	2	4	3	3	3	N/A	N/A	3	1	N/A	N/A	N/A	N/A	N/A	N/A
12304501	295	64	5	4	4	4	N/A	N/A	2	2	2	2	5	4	N/A	N/A	3	2	N/A	N/A	N/A	N/A	N/A	N/A
12304501	318	64	4	4	4	4	N/A	N/A	2	2	2	3	4	4	N/A	N/A	2	3	N/A	N/A	N/A	N/A	N/A	N/A
12304502	802	64	2	2	2	2	N/A	N/A	N/A	N/A	3	3	N/A	N/A	2	2	1	2	N/A	N/A	N/A	N/A	N/A	N/A
12304502	251	64	5	4	¶	¶	N/A	N/A	N/A	N/A	5	3	N/A	N/A	3	4	5	2	N/A	N/A	N/A	N/A	N/A	N/A
12304502	269	64	4	3	4	2	N/A	N/A	N/A	N/A	4	3	N/A	N/A	2	2	2	1	N/A	N/A	N/A	N/A	N/A	N/A
12304502	457	64	5	4	5	4	N/A	N/A	N/A	N/A	5	4	N/A	N/A	2	3	4	3	N/A	N/A	N/A	N/A	N/A	N/A
12304502	939	64	5	4	5	4	N/A	N/A	N/A	N/A	5	4	N/A	N/A	3	3	4	3	N/A	N/A	N/A	N/A	N/A	N/A
12304502	422	64	5	4	4	3	N/A	N/A	N/A	N/A	5	5	N/A	N/A	2	3	2	2	N/A	N/A	N/A	N/A	N/A	N/A
12304502	111	64	4	3	4	3	N/A	N/A	N/A	N/A	4	4	N/A	N/A	2	3	3	2	N/A	N/A	N/A	N/A	N/A	N/A
12304502	637	64	5	3	5	3	N/A	N/A	N/A	N/A	5	4	N/A	N/A	2	4	4	3	N/A	N/A	N/A	N/A	N/A	N/A
12304502	295	64	5	4	5	3	N/A	N/A	N/A	N/A	5	3	N/A	N/A	2	3	3	2	N/A	N/A	N/A	N/A	N/A	N/A
12304502	318	64	5	3	5	3	N/A	N/A	N/A	N/A	5	4	N/A	N/A	3	3	4	3	N/A	N/A	N/A	N/A	N/A	N/A
12304503	802	64	2	2	2	2	N/A	N/A	3	1	2	3	N/A	N/A	N/A	N/A	2	1	N/A	N/A	N/A	N/A	N/A	N/A
12304503	251	64	5	3	5	4	N/A	N/A	5	3	5	4	N/A	N/A	N/A	N/A	5	1	N/A	N/A	N/A	N/A	N/A	N/A
12304503	269	64	3	2	4	2	N/A	N/A	3	2	3	3	N/A	N/A	N/A	N/A	4	2	N/A	N/A	N/A	N/A	N/A	N/A
12304503	457	64	5	4	5	4	N/A	N/A	4	3	4	4	N/A	N/A	N/A	N/A	4	3	N/A	N/A	N/A	N/A	N/A	N/A
12304503	939	64	5	4	5	3	N/A	N/A	3	2	5	4	N/A	N/A	N/A	N/A	5	3	N/A	N/A	N/A	N/A	N/A	N/A
12304503	422	64	5	4	4	4	N/A	N/A	3	2	4	4	N/A	N/A	N/A	N/A	4	3	N/A	N/A	N/A	N/A	N/A	N/A
12304503	111	64	4	3	4	3	N/A	N/A	4	3	4	4	N/A	N/A	N/A	N/A	4	3	N/A	N/A	N/A	N/A	N/A	N/A
12304503	637	64	4	3	5	3	N/A	N/A	5	2	3	4	N/A	N/A	N/A	N/A	5	3	N/A	N/A	N/A	N/A	N/A	N/A
12304503	295	64	5	4	5	4	N/A	N/A	4	3	4	4	N/A	N/A	N/A	N/A	4	2	N/A	N/A	N/A	N/A	N/A	N/A
12304503	318	64	4	3	5	3	N/A	N/A	4	3	4	4	N/A	N/A	N/A	N/A	5	3	N/A	N/A	N/A	N/A	N/A	N/A
12304701	802	64	3	2	3	2	N/A	N/A	N/A	N/A	2	2	N/A	N/A	N/A	N/A	2	2	N/A	N/A	3	2	N/A	N/A
12304701	251	64	4	3	4	3	N/A	N/A	N/A	N/A	4	3	N/A	N/A	N/A	N/A	5	3	N/A	N/A	4	3	N/A	N/A
12304701	269	64	5	3	3	2	N/A	N/A	N/A	N/A	4	2	N/A	N/A	N/A	N/A	3	2	N/A	N/A	3	2	N/A	N/A
12304701	457	64	5	4	4	4	N/A	N/A	N/A	N/A	4	3	N/A	N/A	N/A	N/A	4	3	N/A	N/A	4	3	N/A	N/A
12304701	939	64	5	4	5	4	N/A	N/A	N/A	N/A	5	3	N/A	N/A	N/A	N/A	4	3	N/A	N/A	5	3	N/A	N/A
12304701	422	64	5	4	3	3	N/A	N/A	N/A	N/A	4	3	N/A	N/A	N/A	N/A	4	3	N/A	N/A	4	2	N/A	N/A
12304701	111	64	3	3	4	3	N/A	N/A	N/A	N/A	4	3	N/A	N/A	N/A	N/A	3	3	N/A	N/A	4	3	N/A	N/A
12304701	637	64	5	3	4	2	N/A	N/A	N/A	N/A	4	3	N/A	N/A	N/A	N/A	5	3	N/A	N/A	4	2	N/A	N/A
12304701	295	64	5	4	4	3	N/A	N/A	N/A	N/A	4	3	N/A	N/A	N/A	N/A	4	3	N/A	N/A	5	3	N/A	N/A
12304701	318	64	5	3	4	3	N/A	N/A	N/A	N/A	4	3	N/A	N/A	N/A	N/A	5	3	N/A	N/A	4	3	N/A	N/A
12304702	802	64	2	3	N/A	N/A	N/A	N/A	2	1	2	2	4	2	N/A	N/A	1	1	N/A	N/A	2	2	N/A	N/A
12304702	251	64	5	3	N/A	N/A	N/A	N/A	5	2	4	4	5	4	N/A	N/A	¶	¶	N/A	N/A	4	2	N/A	N/A
12304702	269	64	5	3	N/A	N/A	N/A	N/A	3	1	3	2	3	2	N/A	N/A	2	1	N/A	N/A	4	2	N/A	N/A
12304702	457	64	5	5	N/A	N/A	N/A	N/A	3	3	3	3	¶	¶	N/A	N/A	4	3	N/A	N/A	4	2	N/A	N/A
12304702	939	64	5	5	N/A	N/A	N/A	N/A	3	2	2	3	4	4	N/A	N/A	2	1	N/A	N/A	5	2	N/A	N/A
12304702	422	64	4	5	N/A	N/A	N/A	N/A	3	2	3	3	4	3	N/A	N/A	1	2	N/A	N/A	4	2	N/A	N/A
12304702	111	64	4	3	N/A	N/A	N/A	N/A	3	2	2	3	2	3	N/A	N/A	3	2	N/A	N/A	4	3	N/A	N/A
12304702	637	64	4	3	N/A	N/A	N/A	N/A	5	2	¶	¶	4	3	N/A	N/A	3	2	N/A	N/A	4	2	N/A	N/A
12304702	295	64	5	4	N/A	N/A	N/A	N/A	4	2	2	2	5	4	N/A	N/A	4	2	N/A	N/A	5	2	N/A	N/A
12304702	318	64	5	3	N/A	N/A	N/A	N/A	4	2	3	3	3	3	N/A	N/A	3	2	N/A	N/A	4	2	N/A	N/A
12304703	802	64	3	2	3	2	N/A	N/A	3	3	3	2	2	2	N/A	N/A	N/A	N/A	N/A	N/A	2	2	N/A	N/A
12304703	251	64	4	3	5	3	N/A	N/A	4	3	4	3	5	3	N/A	N/A	N/A	N/A	N/A	N/A	5	3	N/A	N/A
12304703	269	64	5	3	4	3	N/A	N/A	4	2	3	2	3	2	N/A	N/A	N/A	N/A	N/A	N/A	4	3	N/A	N/A
12304703	457	64	5	4	5	4	N/A	N/A	4	3	4	3	4	3	N/A	N/A	N/A	N/A	N/A	N/A	5	3	N/A	N/A
12304703	939	64	5	4	5	4	N/A	N/A	4	4	3	3	4	4	N/A	N/A	N/A	N/A	N/A	N/A	5	4	N/A	N/A
12304703	422	64	5	4	5	5	N/A	N/A	4	3	4	3	3	3	N/A	N/A	N/A	N/A	N/A	N/A	4	3	N/A	N/A
12304703	111	64	4	3	4	4	N/A	N/A	3	3	3	3	3	3	N/A	N/A	N/A	N/A	N/A	N/A	4	3	N/A	N/A
12304703	637	64	4	3	5	4	N/A	N/A	3	3	3	3	3	3	N/A	N/A	N/A	N/A	N/A	N/A	5	4	N/A	N/A
12304703	295	64	4	3	4	4	N/A	N/A	4	4	3	3	3	3	N/A	N/A	N/A	N/A	N/A	N/A	5	4	N/A	N/A
12304703	318	64	5	3	5	4	N/A	N/A	5	3	3	3	3	3	N/A	N/A	N/A	N/A	N/A	N/A	5	4	N/A	N/A
12304801	802	64	2	2	2	2	N/A	N/A	4	3	3	2	N/A	N/A	N/A	N/A	N/A	N/A	N/A	N/A	2	2	N/A	N/A
12304801	251	64	4	4	4	4	N/A	N/A	4	4	5	2	N/A	N/A	N/A	N/A	N/A	N/A	N/A	N/A	4	3	N/A	N/A
12304801	269	64	2	3	3	4	N/A	N/A	3	3	3	1	N/A	N/A	N/A	N/A	N/A	N/A	N/A	N/A	3	3	N/A	N/A
12304801	457	64	4	4	4	4	N/A	N/A	5	4	5	3	N/A	N/A	N/A	N/A	N/A	N/A	N/A	N/A	4	3	N/A	N/A
12304801	939	64	4	4	5	4	N/A	N/A	5	5	5	3	N/A	N/A	N/A	N/A	N/A	N/A	N/A	N/A	4	4	N/A	N/A
12304801	422	64	4	4	3	5	N/A	N/A	3	5	4	3	N/A	N/A	N/A	N/A	N/A	N/A	N/A	N/A	3	3	N/A	N/A
12304801	111	64	3	3	3	4	N/A	N/A	3	3	3	3	N/A	N/A	N/A	N/A	N/A	N/A	N/A	N/A	3	3	N/A	N/A
12304801	637	64	3	3	3	4	N/A	N/A	4	4	3	3	N/A	N/A	N/A	N/A	N/A	N/A	N/A	N/A	4	3	N/A	N/A
12304801	295	64	4	4	4	4	N/A	N/A	5	4	4	3	N/A	N/A	N/A	N/A	N/A	N/A	N/A	N/A	3	4	N/A	N/A
12304801	318	64	4	3	4	3	N/A	N/A	4	3	4	3	N/A	N/A	N/A	N/A	N/A	N/A	N/A	N/A	4	3	N/A	N/A
12304901	802	64	2	2	1	2	N/A	N/A	2	1	1	2	3	2	N/A	N/A	2	2	N/A	N/A	N/A	N/A	N/A	N/A
12304901	251	64	3	3	3	2	N/A	N/A	5	3	5	3	5	3	N/A	N/A	5	3	N/A	N/A	N/A	N/A	N/A	N/A
12304901	269	64	4	2	2	2	N/A	N/A	3	2	3	3	4	2	N/A	N/A	3	2	N/A	N/A	N/A	N/A	N/A	N/A
12304901	457	64	5	4	4	3	N/A	N/A	4	3	4	4	5	4	N/A	N/A	4	3	N/A	N/A	N/A	N/A	N/A	N/A
12304901	939	64	4	4	2	3	N/A	N/A	5	2	2	3	5	4	N/A	N/A	4	3	N/A	N/A	N/A	N/A	N/A	N/A
12304901	422	64	5	4	3	3	N/A	N/A	4	3	3	3	5	4	N/A	N/A	4	3	N/A	N/A	N/A	N/A	N/A	N/A
12304901	111	64	4	3	3	3	N/A	N/A	4	4	4	3	4	3	N/A	N/A	4	3	N/A	N/A	N/A	N/A	N/A	N/A
12304901	637	64	4	3	4	2	N/A	N/A	4	2	4	3	4	3	N/A	N/A	4	3	N/A	N/A	N/A	N/A	N/A	N/A
12304901	295	64	5	4	3	3	N/A	N/A	5	4	2	3	5	4	N/A	N/A	4	3	N/A	N/A	N/A	N/A	N/A	N/A
12304901	318	64	5	3	3	3	N/A	N/A	4	3	4	3	4	3	N/A	N/A	4	3	N/A	N/A	N/A	N/A	N/A	N/A
12304902	802	64	2	2	N/A	N/A	2	2	N/A	N/A	2	2	4	3	N/A	N/A	2	2	N/A	N/A	N/A	N/A	N/A	N/A
12304902	251	64	4	3	N/A	N/A	5	4	N/A	N/A	4	2	5	3	N/A	N/A	4	3	N/A	N/A	N/A	N/A	N/A	N/A
12304902	269	64	3	2	N/A	N/A	2	1	N/A	N/A	4	2	5	3	N/A	N/A	3	3	N/A	N/A	N/A	N/A	N/A	N/A
12304902	457	64	4	4	N/A	N/A	3	3	N/A	N/A	3	3	5	4	N/A	N/A	4	4	N/A	N/A	N/A	N/A	N/A	N/A
12304902	939	64	4	3	N/A	N/A	4	3	N/A	N/A	4	2	5	4	N/A	N/A	4	4	N/A	N/A	N/A	N/A	N/A	N/A
12304902	422	64	5	4	N/A	N/A	3	3	N/A	N/A	3	3	5	4	N/A	N/A	4	4	N/A	N/A	N/A	N/A	N/A	N/A
12304902	111	64	3	3	N/A	N/A	4	2	N/A	N/A	4	3	5	3	N/A	N/A	4	3	N/A	N/A	N/A	N/A	N/A	N/A
12304902	637	64	5	3	N/A	N/A	4	2	N/A	N/A	4	3	5	3	N/A	N/A	4	3	N/A	N/A	N/A	N/A	N/A	N/A
12304902	295	64	4	3	N/A	N/A	5	3	N/A	N/A	4	2	5	4	N/A	N/A	4	4	N/A	N/A	N/A	N/A	N/A	N/A
12304902	318	64	4	3	N/A	N/A	3	2	N/A	N/A	3	3	4	4	N/A	N/A	4	4	N/A	N/A	N/A	N/A	N/A	N/A
12305001	802	64	3	2	2	2	N/A	N/A	N/A	N/A	3	3	2	2	N/A	N/A	N/A	N/A	N/A	N/A	N/A	N/A	N/A	N/A
12305001	251	64	3	2	4	2	N/A	N/A	N/A	N/A	5	2	4	2	N/A	N/A	N/A	N/A	N/A	N/A	N/A	N/A	N/A	N/A
12305001	269	64	3	2	3	2	N/A	N/A	N/A	N/A	4	3	3	2	N/A	N/A	N/A	N/A	N/A	N/A	N/A	N/A	N/A	N/A
12305001	457	64	5	4	4	3	N/A	N/A	N/A	N/A	5	3	5	3	N/A	N/A	N/A	N/A	N/A	N/A	N/A	N/A	N/A	N/A
12305001	939	64	5	4	4	3	N/A	N/A	N/A	N/A	5	3	4	2	N/A	N/A	N/A	N/A	N/A	N/A	N/A	N/A	N/A	N/A
12305001	422	64	5	4	4	3	N/A	N/A	N/A	N/A	5	4	3	2	N/A	N/A	N/A	N/A	N/A	N/A	N/A	N/A	N/A	N/A
12305001	111	64	3	3	3	3	N/A	N/A	N/A	N/A	4	3	3	3	N/A	N/A	N/A	N/A	N/A	N/A	N/A	N/A	N/A	N/A
12305001	637	64	4	3	4	3	N/A	N/A	N/A	N/A	4	4	3	3	N/A	N/A	N/A	N/A	N/A	N/A	N/A	N/A	N/A	N/A
12305001	295	64	4	4	3	2	N/A	N/A	N/A	N/A	4	3	3	2	N/A	N/A	N/A	N/A	N/A	N/A	N/A	N/A	N/A	N/A
12305001	318	64	4	3	4	3	N/A	N/A	N/A	N/A	5	2	3	3	N/A	N/A	N/A	N/A	N/A	N/A	N/A	N/A	N/A	N/A
12305101	802	64	3	2	2	1	N/A	N/A	N/A	N/A	2	2	3	2	N/A	N/A	3	2	N/A	N/A	2	2	3	2
12305101	251	64	4	2	¶	¶	N/A	N/A	N/A	N/A	4	4	5	2	N/A	N/A	4	3	N/A	N/A	4	3	4	3
12305101	269	64	4	2	2	1	N/A	N/A	N/A	N/A	3	2	4	2	N/A	N/A	4	2	N/A	N/A	4	3	3	1
12305101	457	64	5	3	4	2	N/A	N/A	N/A	N/A	3	3	4	3	N/A	N/A	4	3	N/A	N/A	4	3	4	2
12305101	939	64	4	3	3	2	N/A	N/A	N/A	N/A	3	2	5	2	N/A	N/A	5	3	N/A	N/A	4	3	4	3
12305101	422	64	5	4	3	2	N/A	N/A	N/A	N/A	3	2	4	2	N/A	N/A	5	2	N/A	N/A	3	3	3	2
12305101	111	64	4	3	3	2	N/A	N/A	N/A	N/A	3	3	3	3	N/A	N/A	4	3	N/A	N/A	3	3	3	2
12305101	637	64	5	2	4	1	N/A	N/A	N/A	N/A	3	2	4	2	N/A	N/A	4	3	N/A	N/A	3	2	3	1
12305101	295	64	5	4	4	2	N/A	N/A	N/A	N/A	3	2	4	3	N/A	N/A	5	2	N/A	N/A	4	3	4	1
12305101	318	64	5	3	4	3	N/A	N/A	N/A	N/A	3	3	5	3	N/A	N/A	5	3	N/A	N/A	4	3	4	2
12305201	802	64	2	2	2	2	N/A	N/A	2	1	2	3	2	2	N/A	N/A	N/A	N/A	N/A	N/A	N/A	N/A	N/A	N/A
12305201	251	64	4	3	4	4	N/A	N/A	4	1	4	3	5	3	N/A	N/A	N/A	N/A	N/A	N/A	N/A	N/A	N/A	N/A
12305201	269	64	5	2	4	3	N/A	N/A	3	1	3	2	3	2	N/A	N/A	N/A	N/A	N/A	N/A	N/A	N/A	N/A	N/A
12305201	457	64	5	4	4	4	N/A	N/A	4	3	3	3	4	4	N/A	N/A	N/A	N/A	N/A	N/A	N/A	N/A	N/A	N/A
12305201	939	64	5	4	5	4	N/A	N/A	4	2	5	3	4	4	N/A	N/A	N/A	N/A	N/A	N/A	N/A	N/A	N/A	N/A
12305201	422	64	5	4	4	4	N/A	N/A	3	2	4	3	3	3	N/A	N/A	N/A	N/A	N/A	N/A	N/A	N/A	N/A	N/A
12305201	111	64	4	2	4	3	N/A	N/A	3	2	2	3	3	3	N/A	N/A	N/A	N/A	N/A	N/A	N/A	N/A	N/A	N/A
12305201	637	64	5	3	4	3	N/A	N/A	4	2	5	3	4	3	N/A	N/A	N/A	N/A	N/A	N/A	N/A	N/A	N/A	N/A
12305201	295	64	3	4	4	4	N/A	N/A	4	2	2	2	4	3	N/A	N/A	N/A	N/A	N/A	N/A	N/A	N/A	N/A	N/A
12305201	318	64	5	3	5	3	N/A	N/A	4	3	4	4	4	4	N/A	N/A	N/A	N/A	N/A	N/A	N/A	N/A	N/A	N/A
12305401	802	64	2	2	N/A	N/A	2	1	2	2	3	3	2	2	N/A	N/A	N/A	N/A	N/A	N/A	N/A	N/A	N/A	N/A
12305401	251	64	4	4	N/A	N/A	4	4	4	4	4	4	4	4	N/A	N/A	N/A	N/A	N/A	N/A	N/A	N/A	N/A	N/A
12305401	269	64	3	3	N/A	N/A	2	2	2	2	3	3	3	2	N/A	N/A	N/A	N/A	N/A	N/A	N/A	N/A	N/A	N/A
12305401	457	64	4	4	N/A	N/A	3	3	3	3	4	4	3	4	N/A	N/A	N/A	N/A	N/A	N/A	N/A	N/A	N/A	N/A
12305401	939	64	4	5	N/A	N/A	3	4	3	4	4	4	3	3	N/A	N/A	N/A	N/A	N/A	N/A	N/A	N/A	N/A	N/A
12305401	422	64	3	5	N/A	N/A	2	3	2	3	3	4	2	2	N/A	N/A	N/A	N/A	N/A	N/A	N/A	N/A	N/A	N/A
12305401	111	64	3	3	N/A	N/A	3	3	4	3	4	4	3	3	N/A	N/A	N/A	N/A	N/A	N/A	N/A	N/A	N/A	N/A
12305401	637	64	4	4	N/A	N/A	4	4	3	3	4	4	3	3	N/A	N/A	N/A	N/A	N/A	N/A	N/A	N/A	N/A	N/A
12305401	295	64	5	4	N/A	N/A	3	4	4	4	4	4	4	3	N/A	N/A	N/A	N/A	N/A	N/A	N/A	N/A	N/A	N/A
12305401	318	64	4	3	N/A	N/A	3	3	3	3	4	4	4	4	N/A	N/A	N/A	N/A	N/A	N/A	N/A	N/A	N/A	N/A
12306001	802	64	2	2	2	2	N/A	N/A	3	2	3	2	2	2	N/A	N/A	N/A	N/A	N/A	N/A	N/A	N/A	N/A	N/A
12306001	251	64	4	3	4	3	N/A	N/A	5	3	5	3	5	3	N/A	N/A	N/A	N/A	N/A	N/A	N/A	N/A	N/A	N/A
12306001	269	64	3	3	4	3	N/A	N/A	3	2	4	3	3	2	N/A	N/A	N/A	N/A	N/A	N/A	N/A	N/A	N/A	N/A
12306001	457	64	4	4	5	4	N/A	N/A	5	3	4	3	4	4	N/A	N/A	N/A	N/A	N/A	N/A	N/A	N/A	N/A	N/A						d
12306001	939	64	4	4	5	4	N/A	N/A	4	3	4	3	4	3	N/A	N/A	N/A	N/A	N/A	N/A	N/A	N/A	N/A	N/A
12306001	422	64	5	5	5	4	N/A	N/A	4	3	4	3	4	3	N/A	N/A	N/A	N/A	N/A	N/A	N/A	N/A	N/A	N/A
12306001	111	64	3	3	4	4	N/A	N/A	4	3	4	3	4	3	N/A	N/A	N/A	N/A	N/A	N/A	N/A	N/A	N/A	N/A
12306001	637	64	4	3	5	3	N/A	N/A	5	3	5	3	3	3	N/A	N/A	N/A	N/A	N/A	N/A	N/A	N/A	N/A	N/A
12306001	295	64	4	4	5	4	N/A	N/A	4	2	4	3	3	2	N/A	N/A	N/A	N/A	N/A	N/A	N/A	N/A	N/A	N/A
12306001	318	64	5	3	5	3	N/A	N/A	4	3	4	3	3	3	N/A	N/A	N/A	N/A	N/A	N/A	N/A	N/A	N/A	N/A
12306002	802	64	2	2	3	2	N/A	N/A	2	1	3	3	3	2	N/A	N/A	N/A	N/A	N/A	N/A	3	2	N/A	N/A
12306002	251	64	4	3	4	3	N/A	N/A	4	2	4	2	4	3	N/A	N/A	N/A	N/A	N/A	N/A	4	2	N/A	N/A
12306002	269	64	4	3	3	3	N/A	N/A	3	2	3	2	3	2	N/A	N/A	N/A	N/A	N/A	N/A	3	2	N/A	N/A
12306002	457	64	5	4	4	4	N/A	N/A	4	3	3	3	4	4	N/A	N/A	N/A	N/A	N/A	N/A	¶	¶	N/A	N/A
12306002	939	64	5	5	4	4	N/A	N/A	4	3	4	3	4	4	N/A	N/A	N/A	N/A	N/A	N/A	4	2	N/A	N/A
12306002	422	64	5	5	4	4	N/A	N/A	4	3	3	3	3	4	N/A	N/A	N/A	N/A	N/A	N/A	3	3	N/A	N/A
12306002	111	64	4	3	4	3	N/A	N/A	4	3	3	3	4	3	N/A	N/A	N/A	N/A	N/A	N/A	3	3	N/A	N/A
12306002	637	64	4	4	5	3	N/A	N/A	5	2	5	4	3	3	N/A	N/A	N/A	N/A	N/A	N/A	4	2	N/A	N/A
12306002	295	64	5	5	4	4	N/A	N/A	4	3	3	3	4	4	N/A	N/A	N/A	N/A	N/A	N/A	4	2	N/A	N/A
12306002	318	64	5	4	5	4	N/A	N/A	4	3	4	3	4	4	N/A	N/A	N/A	N/A	N/A	N/A	4	3	N/A	N/A
12306101	802	64	4	2	2	1	N/A	N/A	3	1	1	3	3	3	N/A	N/A	N/A	N/A	N/A	N/A	N/A	N/A	N/A	N/A
12306101	251	64	4	3	4	3	N/A	N/A	5	2	2	1	5	3	N/A	N/A	N/A	N/A	N/A	N/A	N/A	N/A	N/A	N/A
12306101	269	64	5	3	2	1	N/A	N/A	4	1	2	1	4	2	N/A	N/A	N/A	N/A	N/A	N/A	N/A	N/A	N/A	N/A
12306101	457	64	5	4	3	2	N/A	N/A	4	3	3	2	5	3	N/A	N/A	N/A	N/A	N/A	N/A	N/A	N/A	N/A	N/A
12306101	939	64	5	4	4	2	N/A	N/A	5	3	2	2	5	3	N/A	N/A	N/A	N/A	N/A	N/A	N/A	N/A	N/A	N/A
12306101	422	64	5	5	3	2	N/A	N/A	4	3	3	2	5	3	N/A	N/A	N/A	N/A	N/A	N/A	N/A	N/A	N/A	N/A
12306101	111	64	4	3	3	2	N/A	N/A	4	3	2	2	4	3	N/A	N/A	N/A	N/A	N/A	N/A	N/A	N/A	N/A	N/A
12306101	637	64	5	3	4	2	N/A	N/A	5	2	3	1	4	3	N/A	N/A	N/A	N/A	N/A	N/A	N/A	N/A	N/A	N/A
12306101	295	64	5	4	4	3	N/A	N/A	4	2	3	2	4	3	N/A	N/A	N/A	N/A	N/A	N/A	N/A	N/A	N/A	N/A
12306101	318	64	4	3	4	3	N/A	N/A	5	3	3	3	4	4	N/A	N/A	N/A	N/A	N/A	N/A	N/A	N/A	N/A	N/A
12306201	802	64	2	2	2	2	N/A	N/A	3	3	N/A	N/A	N/A	N/A	N/A	N/A	N/A	N/A	2	2	N/A	N/A	N/A	N/A
12306201	251	64	4	3	4	4	N/A	N/A	5	4	N/A	N/A	N/A	N/A	N/A	N/A	N/A	N/A	5	3	N/A	N/A	N/A	N/A
12306201	269	64	4	2	3	2	N/A	N/A	4	2	N/A	N/A	N/A	N/A	N/A	N/A	N/A	N/A	4	2	N/A	N/A	N/A	N/A
12306201	457	64	5	3	4	3	N/A	N/A	5	4	N/A	N/A	N/A	N/A	N/A	N/A	N/A	N/A	4	3	N/A	N/A	N/A	N/A
12306201	939	64	5	3	5	4	N/A	N/A	5	4	N/A	N/A	N/A	N/A	N/A	N/A	N/A	N/A	4	3	N/A	N/A	N/A	N/A
12306201	422	64	5	4	4	4	N/A	N/A	5	5	N/A	N/A	N/A	N/A	N/A	N/A	N/A	N/A	4	4	N/A	N/A	N/A	N/A
12306201	111	64	3	3	3	3	N/A	N/A	4	3	N/A	N/A	N/A	N/A	N/A	N/A	N/A	N/A	4	3	N/A	N/A	N/A	N/A
12306201	637	64	4	2	4	2	N/A	N/A	5	3	N/A	N/A	N/A	N/A	N/A	N/A	N/A	N/A	4	3	N/A	N/A	N/A	N/A
12306201	295	64	5	3	5	3	N/A	N/A	5	4	N/A	N/A	N/A	N/A	N/A	N/A	N/A	N/A	5	3	N/A	N/A	N/A	N/A
12306201	318	64	4	3	4	3	N/A	N/A	4	3	N/A	N/A	N/A	N/A	N/A	N/A	N/A	N/A	5	3	N/A	N/A	N/A	N/A
¶: A finding on either a U-HRCT image or a C-HRCT image was not scored.
N/A: not applicalble.
